# Supplementary material for: Deficiency of Caspase-1 Attenuates HIV-1-Associated Atherogenesis in Mice
Source: Int J Mol Sci. 2023 Aug 17;24(16):12871. doi: 10.3390/ijms241612871 (PMC10454548; doi:10.3390/ijms241612871)
Supplement: Supplementary file 1 [file ijms-24-12871-s001.zip]

Archive with 1 entries (1 files):
- ijms-2518150-supplementary.pdf
